# Supplementary material for: Diet Composition, Glucose Homeostasis, and Weight Regain in the YoYo Study
Source: Nutrients. 2021 Jun 30;13(7):2257. doi: 10.3390/nu13072257 (PMC8308328; doi:10.3390/nu13072257)
Supplement: Supplementary file 1 [file nutrients-13-02257-s001.zip]

Archive with 1 entries (1 files):
- nutrients-1241181-supplementary.pdf
